# Supplementary material for: Seasonal characteristics and trend analysis of vector mosquitoes in Shandong province from 2018 to 2024
Source: Front Cell Infect Microbiol. 2026 Apr 8;16:1753604. doi: 10.3389/fcimb.2026.1753604 (PMC13100711; doi:10.3389/fcimb.2026.1753604)
Supplement: Supplementary file 1 [file Table1.xlsx]

## Sheet: Table S1
	Culex pipiens pallens	Culex tritaeniorhynchus	Aedes	Anopheles sinensis	Else
Residential areas	35295	784	2003	584	1706
Parks	40220	957	1946	706	2505
Hospitals	38920	674	1505	580	1577
Farmers	36129	907	2334	934	3251
Cowsheds	19219	193	1070	3622	1286
Pigsties	14515	1276	1592	1545	11076
Breeding farms	32602	3124	1073	2782	4549
Total	216900	7915	11523	10753	25950
		Residential areas	Parks	Hospitals	Farmers	Cowsheds	Pigsties	Breeding farms	Total
Culex pipiens pallens	Count	35295	40220	38920	36129	19219	14515	32602	216900
	Expected Count	32071	36807.1	34362	34599.5	20169.5	23834.8	35056.3	216900
	Adjusted Residual	43.0094	43.0541	59.1106	19.78	-15.4973	-141.108	-31.5713
Culex tritaeniorhynchus	Count	784	957	674	907	193	1276	3124	7915
	Expected Count	1170.32	1343.14	1253.92	1262.59	736.013	869.766	1279.25	7915
	Adjusted Residual	-12.4144	-11.7343	-18.1165	-11.0774	-21.328	14.8163	57.1645
Aedes	Count	2003	1946	1505	2334	1070	1592	1073	11523
	Expected Count	1703.8	1955.41	1825.51	1838.13	1071.52	1266.24	1862.39	11523
	Adjusted Residual	8.02351	-0.238586	-8.35535	12.8908	-0.0498289	9.91464	-20.4128
Anopheles sinensis	Count	584	706	580	934	3622	1545	2782	10753
	Expected Count	1589.94	1824.74	1703.52	1715.3	999.918	1181.63	1737.94	10753
	Adjusted Residual	-27.8838	-29.3248	-30.2751	-20.9946	88.8347	11.4318	27.9069
Else	Count	1706	2505	1577	3251	1286	11076	4549	25950
	Expected Count	3836.98	4403.61	4111.08	4139.5	2413.08	2851.6	4194.14	25950
	Adjusted Residual	-39.1755	-33.0065	-45.2878	-15.8345	-25.325	171.602	6.29065
Total	Count	40372	46334	43256	43555	25390	30004	44130	273041
	Expected Count	40372	46334	43256	43555	25390	30004	44130	273041
Chi-Square Tests
	Value	df	Asymptotic Significance (2-sided)
Pearson Chi-Square	47757.645a	24	0
Likelihood Ratio (L)	36629.4	24	0
N of Valid Cases	273041
a. 0 cells (0.0%) have expected count less than 5. The minimum expected count is 736.01.
	Value	Asymptotic Significance
Cramer‘s V	0.209111	0
N of Valid Cases		273041
