# Supplementary material for: Seasonal characteristics and trend analysis of vector mosquitoes in Shandong province from 2018 to 2024
Source: Front Cell Infect Microbiol. 2026 Apr 8;16:1753604. doi: 10.3389/fcimb.2026.1753604 (PMC13100711; doi:10.3389/fcimb.2026.1753604)
Supplement: Supplementary file 2 [file Table2.xlsx]

## Sheet: Sheet1
Habitats	Number of lights	Total number	Mosquito density (females/trap night)	Number (%)
				Culex pipiens pallens	Culex tritaeniorhynchus	Aedes albopictus	Aedes aegypti	Anopheles sinensis	Else
Residential areas	7357	40372	5.49	35295 (87.42)	784 (1.94)	2003 (4.96)	0 (0)	584 (1.45)	1706 (4.23)
Parks	6258	46334	7.4	40220 (86.8)	957 (2.07)	1946 (4.2)	0 (0)	706 (1.52)	2505 (5.41)
Hospitals	6404	43256	6.75	38920 (89.98)	674 (1.56)	1505 (3.48)	0 (0)	580 (1.34)	1577 (3.65)
Farmers	6290	43555	6.92	36129 (82.95)	907 (2.08)	2334 (5.36)	0 (0)	934 (2.14)	3251 (7.46)
Cowsheds	1400	25390	18.14	19219 (75.7)	193 (0.76)	1070 (4.21)	0 (0)	3622 (14.27)	1286 (5.06)
Pigsties	2321	30004	12.93	14515 (48.38)	1276 (4.25)	1592 (5.31)	0 (0)	1545 (5.15)	11076 (36.92)
Breeding farms	2655	44130	16.62	32602 (73.88)	3124 (7.08)	1073 (2.43)	0 (0)	2782 (6.3)	4549 (10.31)
Total	32685	273041	8.35	216900 (79.44)	7915 (2.9)	11523 (4.22)	0 (0)	10753 (3.94)	25950 (9.5)
