# Supplementary material for: Seasonal characteristics and trend analysis of vector mosquitoes in Shandong province from 2018 to 2024
Source: Front Cell Infect Microbiol. 2026 Apr 8;16:1753604. doi: 10.3389/fcimb.2026.1753604 (PMC13100711; doi:10.3389/fcimb.2026.1753604)
Supplement: Supplementary file 3 [file Table3.xlsx]

## Sheet: Sheet1
		2018	2019	2020	2021	2022	2023	2024
Binzhou	Residential areas	128	139	94	128	32	65	140
	Parks	129	130	93	128	33	66	155
	Hospitals	127	138	93	128	32	72	141
	Farmers	138	154	108	144	66	121	140
	Cowsheds	78	82	44	64	23	52	70
	Pigsties	8	8	9	16	7	4	1
	Breeding farms	30	34	27	32	0	0	51
	Total	638	685	468	640	193	380	698
Dezhou	Residential areas	27	33	15	36	34	38	36
	Parks	27	33	15	36	38	36	36
	Hospitals	7	33	15	36	36	36	36
	Farmers	8	1	14	36	36	36	36
	Cowsheds	0	0	0	0	0	0	0
	Pigsties	21	24	12	36	36	36	36
	Breeding farms	0	8	0	0	0	0	0
	Total	90	132	71	180	180	182	180
Dongying	Residential areas	34	32	28	32	148	120	70
	Parks	34	32	28	32	71	76	73
	Hospitals	34	32	28	32	36	52	70
	Farmers	60	64	56	64	82	78	74
	Cowsheds	4	0	0	0	0	0	3
	Pigsties	4	0	0	0	0	18	36
	Breeding farms	4	0	0	0	26	36	34
	Total	174	160	140	160	363	380	360
Heze	Residential areas	42	24	36	84	102	113	176
	Parks	26	24	40	82	101	90	164
	Hospitals	26	20	40	84	121	107	168
	Farmers	20	12	20	83	114	110	174
	Cowsheds	2	0	0	3	2	4	7
	Pigsties	8	2	2	3	4	5	4
	Breeding farms	10	11	20	79	95	88	135
	Total	134	93	158	418	539	517	828
Jining	Residential areas	36	36	28	36	48	36	36
	Parks	36	36	28	36	49	36	36
	Hospitals	36	36	28	36	47	36	36
	Farmers	36	36	28	36	48	36	36
	Cowsheds	0	0	0	0	0	0	34
	Pigsties	3	0	0	0	6	0	34
	Breeding farms	33	36	28	36	42	36	2
	Total	180	180	140	180	240	180	214
Linyi	Residential areas	38	34	26	36	34	36	40
	Parks	40	34	26	36	34	36	40
	Hospitals	40	34	26	36	34	36	40
	Farmers	26	32	26	36	34	36	44
	Cowsheds	0	3	2	1	2	0	0
	Pigsties	13	1	1	16	5	2	0
	Breeding farms	27	32	23	19	27	36	36
	Total	184	170	130	180	170	182	200
Rizhao	Residential areas	36	36	36	36	32	36	36
	Parks	36	36	36	36	31	36	36
	Hospitals	36	36	36	36	31	37	36
	Farmers	36	32	36	36	30	35	36
	Cowsheds	18	2	0	0	0	4	0
	Pigsties	16	18	18	0	0	4	0
	Breeding farms	2	36	18	36	37	37	36
	Total	180	196	180	180	161	189	180
Taian	Residential areas	32	46	28	52	203	291	275
	Parks	24	42	20	50	39	121	154
	Hospitals	26	44	32	46	62	132	152
	Farmers	28	44	22	32	73	156	198
	Cowsheds	2	0	0	0	0	0	6
	Pigsties	4	2	1	0	6	16	13
	Breeding farms	0	27	25	32	68	81	123
	Total	116	205	128	212	451	797	921
Weihai	Residential areas	32	28	36	36	36	36	36
	Parks	32	28	36	36	36	36	34
	Hospitals	32	28	36	36	36	36	35
	Farmers	32	28	36	36	36	36	35
	Cowsheds	0	0	12	2	0	0	0
	Pigsties	18	14	6	16	18	18	20
	Breeding farms	14	14	18	18	18	18	17
	Total	160	140	180	180	180	180	177
Weifang	Residential areas	68	56	48	96	92	101	72
	Parks	68	56	48	72	92	94	73
	Hospitals	68	56	48	72	94	102	72
	Farmers	36	0	45	0	68	56	66
	Cowsheds	4	36	52	36	109	102	102
	Pigsties	0	36	77	36	104	94	102
	Breeding farms	32	0	25	0	0	0	0
	Total	276	240	343	312	559	549	487
Yantai	Residential areas	36	36	36	44	89	89	72
	Parks	36	36	36	36	45	67	73
	Hospitals	36	36	36	36	47	66	72
	Farmers	36	36	36	36	74	69	72
	Cowsheds	0	0	0	2	13	26	18
	Pigsties	36	36	36	38	53	60	11
	Breeding farms	0	0	0	0	0	0	43
	Total	180	180	180	192	321	377	361
Zibo	Residential areas	71	28	21	23	110	160	175
	Parks	0	8	4	8	46	97	95
	Hospitals	8	16	22	21	82	121	116
	Farmers	0	8	0	2	61	82	97
	Cowsheds	0	0	0	0	16	4	0
	Pigsties	8	13	0	0	24	23	31
	Breeding farms	0	0	0	0	3	17	4
	Total	87	73	47	54	342	504	518
Jinan	Residential areas	66	66	72	72	72	77	73
	Parks	66	66	72	72	77	73	74
	Hospitals	66	66	72	72	85	71	71
	Farmers	66	66	72	72	72	71	72
	Cowsheds	0	0	0	0	0	0	0
	Pigsties	37	42	54	68	72	71	60
	Breeding farms	29	24	18	4	0	2	15
	Total	330	330	360	360	378	365	365
Qingdao	Residential areas	58	72	72	64	72	72	151
	Parks	58	72	72	64	72	72	131
	Hospitals	58	72	72	64	72	72	139
	Farmers	58	72	72	62	72	72	71
	Cowsheds	4	2	3	4	7	6	12
	Pigsties	25	29	22	9	7	20	19
	Breeding farms	29	41	47	51	58	46	41
	Total	290	360	360	318	360	360	564
Liaocheng	Residential areas	56	52	50	56	59	72	291
	Parks	55	52	50	56	59	73	279
	Hospitals	56	52	50	56	55	71	284
	Farmers	58	52	50	56	54	71	290
	Cowsheds	43	26	17	10	13	18	79
	Pigsties	12	10	21	28	27	36	59
	Breeding farms	1	20	12	18	16	18	154
	Total	281	264	250	280	283	359	1436
Zaozhuang	Residential areas	0	0	36	36	36	36	36
	Parks	0	0	36	36	34	36	36
	Hospitals	0	0	36	36	32	38	36
	Farmers	0	0	36	36	34	36	36
	Cowsheds	0	0	18	18	30	16	0
	Pigsties	0	0	0	0	0	12	8
	Breeding farms	0	0	18	18	17	8	28
	Total	0	0	180	180	183	182	180
